# Supplementary material for: Determining novel functions of Arabidopsis 14-3-3 proteins in central metabolic processes
Source: BMC Syst Biol. 2011 Nov 21;5:192. doi: 10.1186/1752-0509-5-192 (PMC3253775; doi:10.1186/1752-0509-5-192)
Supplement: Additional file 1 — Changes in metabolite profiles. [file 1752-0509-5-192-S1.XLS]

## Sheet: metaolite profiling
	Table S1. Changes in metabolite profiles
name	log2-fold change compared to wild type
	Shoot																																							Root
	double KO			14-3-3 kappa-ox1			14-3-3 kappa-ox2			14-3-3 kappa-ox3			14-3-3 kappa-KO			14-3-3 chi-ox1			14-3-3 chi-ox2			14-3-3 chi-ox3			14-3-3 chi-KO			14-3-3 psi-ox-1			14-3-3 psi-ox-2			14-3-3 psi-ox-3			14-3-3 psi-RNAi			double KO			14-3-3 kappa-ox1			14-3-3 kappa-ox2			14-3-3 kappa-ox3
	Mean	p-value	FDR	Mean	p-value	FDR	Mean	p-value	FDR	Mean	p-value	FDR	Mean	p-value	FDR	Mean	p-value	FDR	Mean	p-value	FDR	Mean	p-value	FDR	Mean	p-value	FDR	Mean	p-value	FDR	Mean	p-value	FDR	Mean	p-value	FDR	Mean	p-value	FDR	Mean	p-value	FDR	Mean	p-value	FDR	Mean	p-value	FDR	Mean
Glycolic acid	-0.083174	0.957076	0.994209	-1.08328	0.455377	0.778547	-0.83762	0.544784	0.902299	1.55566	0.284274	0.4913	-1.86966	0.177676	0.513645	-1.54534	0.287466	0.571338	-0.52488	0.717359	0.987972	-1.26548	0.360664	0.88224	0.584027	0.672731	0.881513	-0.0431815	0.975076	0.993828	-0.927594	0.502515	0.951875	0.258042	0.858726	0.993592	-1.63438	0.238279	0.798512	-1.90298	0.190741	0.814925	-2.46008	0.0914715	0.245185	-2.72535	0.0618537	0.618019	-1.90465
2,2,4,4,5,5,7,7-octamethyl-3,6-Dioxa-2,4,5,7-tetrasilaoctane,	0.0636112	0.960815	0.994209	0.025296	0.983569	0.988027	0.10159	0.931504	0.997168	3.48196	0.00525863	0.0203296	-0.211456	0.858016	0.925785	-0.153703	0.900417	0.989521	0.119285	0.922635	0.987972	-0.197898	0.867031	0.971416	0.364298	0.766816	0.930715	-0.110945	0.928029	0.970273	0.10665	0.928101	0.98403	-0.113696	0.930024	0.993592	-0.387375	0.74315	0.993901	-0.615531	0.579011	0.868517	-0.852228	0.442635	0.636233	-0.101661	0.926944	0.976156	-0.157753
N,N-bis(trimethylsilyl) n-Butylamine	-3.37944	0.238033	0.711183	-3.22096	0.0223483	0.169208	-3.43716	0.0149432	0.0913833	-2.0703	0.262651	0.46923	-1.56615	0.262304	0.651661	-3.56282	0.0117279	0.0776976	-3.36028	0.0172785	0.219512	-3.63172	0.0153212	0.152254	-0.546854	0.681925	0.881513	-2.89907	0.0517796	0.51456	-3.0899	0.0282706	0.280939	-1.81435	0.194516	0.55945	-3.36719	0.24304	0.214686	-1.06671	0.444466	0.82004	-1.37844	0.302567	0.49693	0.109252	0.934719	0.976156	-0.0295106
Hydroxylamine	-1.51023	0.162057	0.920253	-1.50135	0.140596	0.492508	-1.66646	0.102293	0.360135	0.682862	0.525843	0.739903	-2.12991	0.0495709	0.238842	-1.81252	0.0758721	0.309325	-1.42006	0.16317	0.632779	-2.40161	0.0271659	0.254081	-1.9456	0.056975	0.25825	-1.99557	0.0509856	0.51456	-1.67577	0.0863463	0.494223	-0.802692	0.429218	0.766805	-0.0910935	0.932502	0.993901	-0.362981	0.720439	0.874983	-0.230767	0.812135	0.885358	-0.0840324	0.931024	0.976156	0.251909
Dihydrouracil	0.256873	0.936015	0.994209	-1.18208	0.693801	0.911689	3.16147	0.27042	0.623142	0.470594	0.875422	0.906336	2.45232	0.392174	0.734617	0.0634777	0.983128	0.989521	-0.158059	0.958004	0.989108	0.477291	0.867554	0.971416	1.10708	0.698961	0.882022	1.98972	0.487306	0.970273	3.15196	0.271857	0.951875	2.19488	0.46509	0.78376	3.02907	0.290902	0.880175	0.737638	0.805898	0.919543	-4.04513	0.179275	0.375062	-2.52954	0.400019	0.88199	-1.97059
Valine	-2.4713	0.0997721	0.755417	-2.84	0.0443114	0.251625	-3.11853	0.0208703	0.118513	-3.71214	0.00893742	0.0315789	-2.70762	0.044328	0.22736	-1.97042	0.161209	0.441934	-2.25037	0.109993	0.564157	0.30913	0.817016	0.971416	-1.37455	0.304489	0.607357	-1.66541	0.213886	0.945844	-1.14599	0.391643	0.951875	-1.74838	0.213447	0.58514	0.247688	0.852914	0.993901	0.0881885	0.949812	0.991123	1.64674	0.241112	0.434986	2.83037	0.0450253	0.550693	0.91933
Phosphoric acid	-0.238745	0.802395	0.994209	-0.311265	0.728022	0.911867	-0.432703	0.612228	0.933963	-0.332208	0.71053	0.84943	0.153047	0.857649	0.925785	-0.711919	0.426851	0.783348	-0.475173	0.595615	0.987972	-0.322613	0.705421	0.971416	-0.309824	0.716578	0.897133	0.118899	0.889174	0.970273	-0.479361	0.574464	0.951875	-0.471241	0.598659	0.898551	-0.49874	0.559113	0.976912	-0.271143	0.761928	0.895513	-0.349314	0.696356	0.826273	3.47472	0.000291544	0.0463555	-0.470415
Isoleucine	-0.25293	0.845596	0.994209	-0.425764	0.726795	0.911867	-0.197745	0.864833	0.984783	-1.01516	0.405322	0.625691	-0.119118	0.918325	0.960616	0.0220897	0.985534	0.989521	0.167837	0.890431	0.987972	0.454305	0.695806	0.971416	0.292294	0.80135	0.931597	0.306755	0.791746	0.970273	0.388915	0.737823	0.951875	0.35656	0.769811	0.9457	0.880681	0.448855	0.886564	-0.189597	0.876334	0.959537	-0.267444	0.826258	0.88767	2.056	0.0932577	0.73979	-0.335615
Succinic acid	-0.714255	0.536857	0.994209	-1.03954	0.338483	0.698945	-0.789496	0.445519	0.818436	0.692175	0.523505	0.739903	-0.722264	0.485135	0.811963	-0.966163	0.373565	0.715624	-0.447208	0.680073	0.987972	-0.755298	0.465432	0.936756	-0.225242	0.827522	0.931597	-0.19613	0.849525	0.970273	-0.649366	0.530185	0.951875	-0.0904588	0.933504	0.993592	0.0750632	0.942112	0.993901	-0.908039	0.402911	0.819233	-1.05483	0.331454	0.516679	-0.326019	0.763672	0.957806	-0.857959
Glyceric acid	0.137813	0.935318	0.994209	0.0481779	0.975872	0.988027	-0.350284	0.817622	0.980346	-1.05702	0.507333	0.733327	-0.279791	0.853853	0.925785	-0.946905	0.552492	0.833581	-0.34113	0.830445	0.987972	-0.502398	0.740862	0.971416	-0.645993	0.670707	0.881513	0.309925	0.838322	0.970273	-0.493674	0.745203	0.951875	-0.196448	0.901854	0.993592	-0.0237573	0.98752	0.997495	-0.616601	0.698779	0.874983	-0.400082	0.801716	0.885358	0.129619	0.935148	0.976156	-0.401608
Fumaric acid	0.0898063	0.967188	0.994209	-0.0307329	0.988027	0.988027	0.427229	0.82683	0.980346	0.50985	0.803423	0.885165	0.0955536	0.960972	0.98009	0.10171	0.960391	0.989521	0.27655	0.892589	0.987972	-0.0341793	0.986035	0.987985	0.0982718	0.959863	0.978322	0.130819	0.946587	0.97732	0.293631	0.880476	0.965488	0.459359	0.822545	0.968775	0.0104802	0.995718	0.997495	-4.30546	0.037109	0.448809	-4.50762	0.0292057	0.132677	-4.06483	0.0488559	0.554864	-4.55543
Serine	-0.4393	0.456595	0.994209	-0.500744	0.365921	0.711361	-0.798149	0.131758	0.397837	0.883333	0.111914	0.254205	-0.108311	0.837244	0.925785	-0.752314	0.175201	0.442173	-0.0505839	0.927113	0.987972	-0.644065	0.223185	0.788587	-0.303357	0.56528	0.821354	0.83617	0.11449	0.701677	0.360605	0.494385	0.951875	0.458089	0.408047	0.766805	0.409169	0.438234	0.886564	-0.0928914	0.866598	0.959537	-0.190571	0.730424	0.847718	-0.194612	0.72494	0.937118	-1.05131
Threonine	-0.072327	0.878719	0.994209	-0.294539	0.508039	0.819453	-0.744934	0.0806536	0.298231	0.0617425	0.88956	0.906667	0.259402	0.540893	0.830008	-0.068952	0.876763	0.989521	0.313803	0.480744	0.977245	-0.201156	0.635286	0.971416	0.279316	0.510327	0.780212	0.276868	0.514036	0.970273	0.120886	0.775558	0.951875	0.10918	0.806045	0.960023	0.396106	0.350919	0.886564	-0.193346	0.66378	0.874983	-0.0594616	0.893615	0.909433	-0.148685	0.738123	0.946465	-0.958502
Glutaric acid	0.326274	0.644998	0.994209	-0.091462	0.890457	0.956639	0.939802	0.139388	0.39956	-0.934034	0.161143	0.332751	1.51528	0.0179121	0.132495	-0.291177	0.661156	0.868792	-0.296085	0.655813	0.987972	-0.621587	0.327129	0.879047	-0.347136	0.583729	0.821354	0.29856	0.637398	0.970273	0.059721	0.924854	0.98403	0.472818	0.476887	0.78376	0.529025	0.404047	0.886564	-0.38191	0.565462	0.856271	-0.497251	0.454462	0.636233	-0.268592	0.685962	0.937118	-0.925669
Alanine	0.48576	0.040546	0.711183	-0.70563	0.00170706	0.0274202	-0.431815	0.0417712	0.195342	-0.670233	0.00283567	0.0128821	0.486696	0.0220415	0.146025	-0.305194	0.168251	0.442173	-0.133024	0.546949	0.987972	0.00316871	0.987985	0.987985	0.715331	0.000876881	0.0154916	0.73265	0.000663056	0.0263565	0.373872	0.077376	0.492111	-0.0017724	0.993592	0.993592	1.06177	1.42293e-06	0.000113123	-0.48395	0.297824	0.448809	-0.595838	0.00774287	0.0512965	-0.269464	0.223408	0.831693	-0.629192
Homoserine	0.773172	0.315938	0.964488	-0.680728	0.346485	0.703394	-1.44141	0.0378073	0.182163	-2.15604	0.00331019	0.014538	-0.230041	0.738253	0.882574	-1.12321	0.121419	0.410678	-0.616683	0.393594	0.89402	-1.40753	0.0424688	0.337627	-0.95496	0.166845	0.503285	-0.136279	0.84305	0.970273	-0.0277776	0.967807	0.995486	-0.637853	0.377604	0.766805	-0.656706	0.340844	0.886564	0.556745	0.441063	0.82004	1.25531	0.0838041	0.23918	-0.186307	0.796356	0.975004	-1.01597
Malate	-0.234683	0.216961	0.964488	-0.425218	0.0179899	0.150547	-0.587662	0.00069946	0.00695088	-0.640283	0.000439037	0.00268451	0.0247124	0.889453	0.94282	-0.568631	0.00170383	0.0193506	-0.207384	0.244656	0.79995	-0.304944	0.0738062	0.410985	-0.239581	0.159151	0.503285	0.538158	0.0018384	0.0487176	-0.134639	0.427599	0.951875	-0.0657298	0.711667	0.91996	0.0110133	0.948198	0.993901	-0.458216	0.0109266	0.448809	-0.451256	0.0121652	0.0773708	-0.00993835	0.955421	0.976156	-0.351391
Methionine	-0.896881	0.501037	0.994209	0.93457	0.454914	0.778547	1.11862	0.371341	0.765142	0.417101	0.738525	0.869818	0.171549	0.885485	0.94282	-1.9231	0.150455	0.427183	-1.17008	0.349819	0.842745	-2.18578	0.135842	0.526803	-1.60261	0.230195	0.546285	-0.412723	0.729028	0.970273	0.569403	0.632777	0.951875	0.351936	0.778193	0.9457	1.94472	0.145959	0.604704	-0.14508	0.907549	0.975001	-0.295599	0.81297	0.885358	-0.149589	0.904688	0.976156	-0.489415
4-amino- Butyric acid (GABA)	-0.238086	0.360508	0.964488	-0.552549	0.0248382	0.171707	-0.925149	0.00011107	0.00176601	-1.18327	3.29487e-06	3.49257e-05	0.345819	0.138595	0.459098	-0.672568	0.00655104	0.0474195	-0.173824	0.476398	0.977245	-0.628752	0.0076482	0.101339	-0.258514	0.267345	0.576071	0.138644	0.551254	0.970273	-0.80866	0.000671955	0.0241611	-0.79064	0.00147638	0.0260827	-0.399402	0.0876118	0.464343	-0.272292	0.265312	0.814925	-0.184855	0.448931	0.636233	-0.103941	0.670048	0.937118	-0.622022
Threonic acid	0.0889883	0.698928	0.994209	-0.699607	0.00147576	0.0274202	-0.606771	0.00371221	0.0310653	-0.641071	0.00347448	0.014538	0.236575	0.251379	0.634433	0.145366	0.500879	0.819575	0.404695	0.0624583	0.472899	-0.219598	0.286846	0.829246	-0.0816032	0.691716	0.882022	-0.0397402	0.846841	0.970273	-0.595018	0.00441104	0.0784352	-0.201874	0.3503	0.742635	0.607771	0.0036577	0.0634904	-0.491216	0.24178	0.448809	-0.445045	0.0407612	0.16618	-0.132148	0.540542	0.93491	-0.919092
2-oxo-glutaric acid	-0.804146	0.0247258	0.711183	-0.822338	0.0145402	0.128439	-0.0123554	0.968927	0.997168	-0.873476	0.00954654	0.0322957	-0.615585	0.0539858	0.24525	-1.10496	0.00113752	0.0139127	-0.513357	0.124495	0.574377	-0.606799	0.0574557	0.380644	-0.779495	0.0151114	0.113076	1.61384	1.18196e-06	0.000187931	0.902398	0.00507613	0.0807105	1.08415	0.00139753	0.0260827	0.151459	0.633143	0.993901	-0.500265	0.134304	0.814925	-0.571015	0.0878426	0.24081	-0.467824	0.161214	0.73979	-1.3731
Phenylalanine	-0.19115	0.233877	0.964488	-0.423067	0.0055254	0.0675799	-0.388721	0.00743624	0.0515859	-0.80689	3.31999e-07	3.77056e-06	0.070279	0.623814	0.830177	-0.51125	0.000865586	0.011469	-0.324868	0.0320708	0.339534	0.0448126	0.754419	0.971416	0.0124715	0.930613	0.972477	0.139678	0.330337	0.970273	-0.298876	0.0384967	0.297295	-0.530527	0.000558471	0.0147995	-0.334411	0.0208413	0.20711	-0.275377	0.0685346	0.508744	-0.437205	0.00417551	0.0393704	-0.429999	0.00482033	0.126666	-0.973102
1,3-diamino-Propane	-0.712683	0.089457	0.711183	-0.872379	0.0272785	0.18072	-1.01259	0.00746212	0.0515859	-1.27411	0.00141799	0.0072729	-0.192009	0.607153	0.830177	-1.18651	0.00289049	0.0287243	-1.04366	0.00852707	0.13558	-1.06583	0.00492256	0.0893258	-0.492377	0.188605	0.52611	-0.394017	0.292186	0.970273	-0.801155	0.0333657	0.297295	-1.08001	0.00653685	0.0695939	-0.856548	0.0230884	0.214686	-0.423751	0.280146	0.814925	-0.495735	0.206801	0.427031	-0.694376	0.077885	0.697279	-1.66121
D-Ribose	-0.148864	0.434717	0.987428	-0.421229	0.0195798	0.155659	-0.695439	7.43444e-05	0.00147759	-1.26856	6.59033e-11	3.49287e-09	0.585874	0.000761554	0.00864907	-0.619795	0.000687979	0.00994443	-0.106219	0.552208	0.987972	-0.30503	0.0749595	0.410985	0.150608	0.377078	0.67276	0.441606	0.104328	0.207351	-0.191229	0.262501	0.951875	-0.434214	0.0161855	0.122547	0.140212	0.410802	0.886564	-0.19101	0.285805	0.814925	-0.219333	0.220655	0.433137	-0.211017	0.238557	0.838029	-0.873289
Suberic acid	-0.378272	0.593246	0.994209	-0.731543	0.271683	0.684691	-0.678153	0.28514	0.647676	-1.0224	0.125313	0.272941	0.420317	0.507098	0.8147	-0.719726	0.279466	0.562469	-0.625077	0.347314	0.842745	-0.745021	0.240514	0.816242	-0.138833	0.826433	0.931597	-0.232518	0.713481	0.970273	-0.58368	0.357328	0.951875	-0.745281	0.262825	0.638216	-0.393773	0.534248	0.976384	0.000658236	0.999209	0.999209	-0.490271	0.460751	0.636233	-0.0351864	0.957737	0.976156	-0.299251
cis-aconitic acid	-0.132135	0.791645	0.994209	0.235349	0.616082	0.883464	0.0443031	0.921106	0.997168	0.770076	0.102466	0.243166	0.218636	0.62516	0.830177	-1.0928	0.0211368	0.120027	-0.325537	0.488153	0.977245	-0.491774	0.272709	0.824073	-0.624351	0.164352	0.503285	0.990074	0.0283139	0.375159	-0.500897	0.263953	0.951875	-0.0362955	0.938334	0.993592	-0.648279	0.148892	0.604704	-0.228598	0.626229	0.874983	-0.356412	0.447937	0.636233	-0.0943547	0.840617	0.976156	-0.613291
Shikimate	-0.00768218	0.981308	0.994209	-0.241824	0.432292	0.756244	-0.470394	0.0304642	0.23698	-0.7312	0.0186743	0.0582198	0.848726	0.00438688	0.0410302	-0.344604	0.263708	0.562469	-0.365511	0.505969	0.498279	-0.561597	0.0502184	0.480644	0.403007	0.170927	0.503285	0.101316	0.729799	0.970273	-0.0512962	0.861157	0.95751	-0.478914	0.121182	0.458761	-0.074072	0.800621	0.993901	0.0915664	0.765973	0.895513	-0.740205	0.0172978	0.0948395	0.153907	0.61698	0.93491	-0.501434
Isocitrate	-0.219755	0.629884	0.994209	-0.275539	0.519659	0.826258	-0.496515	0.2246	0.538456	-0.233742	0.584843	0.768513	0.396862	0.331226	0.711689	-0.0294139	0.945159	0.989521	-0.294291	0.491696	0.977245	-0.332246	0.415709	0.907554	-0.224747	0.581679	0.821354	-0.229167	0.574282	0.970273	-0.094988	0.815792	0.951875	-0.288458	0.500305	0.798589	-0.640924	0.117666	0.534542	-0.19117	0.654944	0.874983	-0.0943717	0.825341	0.88767	-0.242314	0.571166	0.93491	0.0823776
Citrate	-0.494012	0.072404	0.711183	-0.277085	0.280823	0.684691	-0.44433	0.0478412	0.474726	-0.447221	0.0428318	0.0329704	0.207157	0.39734	0.734617	-1.17201	1.07059e-05	0.000340448	-0.613302	0.0179475	0.219512	-0.895089	0.000353598	0.0140555	-0.323693	0.303505	0.37121	0.289517	0.237471	0.970273	-0.748886	0.00260704	0.0592171	-0.57833	0.0254582	0.161914	-0.490407	0.0464672	0.32123	-0.176677	0.49109	0.838944	-0.312194	0.224597	0.434986	-0.107701	0.674491	0.937118	-0.194963
Ornithine	0.588809	0.768929	0.994209	-0.646444	0.730999	0.911867	-0.927112	0.605173	0.933963	-2.89718	0.125052	0.272941	1.17523	0.51239	0.8147	-1.47722	0.432544	0.783348	0.292712	0.876268	0.987972	-0.917301	0.608993	0.971416	0.217422	0.903453	0.967782	-0.373313	0.835026	0.970273	-0.31767	0.859333	0.95751	-2.74582	0.145816	0.504017	-1.51044	0.400064	0.886564	-3.83264	0.0431645	0.448809	0.01193	0.994936	0.994936	-2.6968	0.153087	0.73979	-0.535553
Quinic acid	0.593626	0.675975	0.994209	0.595209	0.65508	0.899991	0.957019	0.451578	0.818436	-0.359827	0.787066	0.88232	5.38373	4.08208e-05	0.000721167	-0.102285	0.938786	0.989521	-0.340959	0.79798	0.987972	-0.329127	0.795528	0.971416	3.10434	0.0156458	0.113076	0.375591	0.767451	0.970273	0.352049	0.781641	0.951875	-0.671407	0.614366	0.898551	-1.20374	0.34402	0.886564	-0.548323	0.680668	0.874983	-1.54003	0.248784	0.434986	-0.387624	0.771064	0.957806	-0.88207
Fructose	-0.510275	0.0793778	0.711183	-1.18654	2.3897e-05	0.00126654	-1.16132	1.49535e-05	0.000594401	-1.06339	0.000138246	0.00099914	-0.374526	0.149199	0.474229	-1.57853	4.11613e-08	3.27233e-06	-1.25454	8.58993e-06	0.000682899	-1.23251	4.76345e-06	0.000279714	-0.145322	0.105945	0.842263	-0.577727	0.0269085	0.375159	-1	0.000168695	0.00894086	-1.11832	6.42107e-05	0.00255238	-0.129338	0.546461	0.0789885	-0.410979	0.131419	0.814925	-0.377134	0.165976	0.361508	-0.240212	0.376557	0.88199	-0.21102
Galacturonic acid	0.102883	0.631216	0.994209	-0.0891754	0.657367	0.899991	0.190253	0.32169	0.681983	-0.574083	0.00490661	0.0200039	1.14211	2.09817e-08	1.11203e-06	-0.22159	0.271324	0.562469	-0.29944	0.137904	0.587815	-0.267433	0.164392	0.62234	0.427097	0.0272454	0.154715	0.414976	0.0318384	0.389408	0.111631	0.560444	0.951875	-0.173807	0.387814	0.766805	-0.0950271	0.62012	0.993901	-0.176861	0.379555	0.819233	-0.16967	0.399179	0.593173	-0.294783	0.144081	0.73979	-0.935469
Tyrosine	-0.323969	0.212082	0.964488	-0.64606	0.00865281	0.0982712	-0.548278	0.0191179	0.112583	-1.62843	5.15274e-10	1.36548e-08	-0.554604	0.17803	0.132495	0.0183485	0.939765	0.989521	0.147155	0.544774	0.987972	0.114081	0.622345	0.971416	-0.0123535	0.957446	0.978322	0.754258	0.00140251	0.0446	0.0506322	0.8269	0.951875	-0.0458959	0.85009	0.993592	0.176246	0.446999	0.886564	0.16425	0.499136	0.838944	-0.0985714	0.684872	0.826273	-0.0624132	0.797173	0.975004	-0.452053
Galacturonic acid	-0.856027	0.379656	0.964488	-1.08134	0.237366	0.656263	-1.16518	0.182087	0.47462	-0.169468	0.852707	0.903869	0.0125686	0.988477	0.988477	-1.48167	0.106256	0.369579	-0.892109	0.329237	0.842745	-2.41756	0.00617977	0.0893258	-0.0950764	0.913002	0.967782	-0.167472	0.847402	0.970273	-1.81797	0.0382805	0.297295	-3.05163	0.00105765	0.0240237	-2.14491	0.0148238	0.168356	1.3231	0.148784	0.814925	-1.08152	0.237288	0.434986	1.24597	0.173739	0.767346	0.729239
Caffeic acid	2.46835	0.00978078	0.518382	-0.730622	0.40955	0.742274	-1.3912	0.100885	0.360135	-1.19469	0.178445	0.354659	-0.239095	0.776888	0.915001	1.36316	0.125104	0.410678	-0.168464	0.849005	0.987972	-0.88669	0.294249	0.835457	-1.0046	0.234988	0.54824	1.35675	0.109521	0.701677	-0.137334	0.870687	0.961383	-0.684155	0.439901	0.777159	-0.71113	0.399892	0.886564	0.317529	0.719753	0.874983	-0.527054	0.551655	0.701705	-0.00735234	0.99337	0.999174	-0.597861
Galactonic acid	0.0802257	0.876726	0.994209	-0.29294	0.546239	0.851491	-0.354982	0.443343	0.818436	-0.619152	0.203279	0.389414	1.1029	0.0183326	0.132495	-0.24773	0.609784	0.856089	-0.122958	0.799946	0.987972	-0.319078	0.490711	0.963248	0.0981395	0.831992	0.931597	0.32501	0.482701	0.970273	-0.205127	0.657555	0.951875	-0.370335	0.445758	0.778851	-0.1973	0.669824	0.993901	-0.408951	0.399895	0.819233	-0.563847	0.246361	0.434986	-0.540681	0.266208	0.864155	-1.26073
Gluconic acid	0.0754563	0.917625	0.994209	0.194704	0.776063	0.941162	0.196188	0.763715	0.971446	-2.92198	3.62617e-05	0.000320312	0.775881	0.235694	0.61435	-1.4023	0.04208	0.202749	-0.0967131	0.887625	0.987972	0.391192	0.549115	0.971416	-0.00100834	0.998767	0.998767	-0.097312	0.881456	0.970273	-0.592612	0.364545	0.951875	-0.255472	0.709007	0.91996	0.00204842	0.997495	0.997495	-0.282728	0.679621	0.874983	-1.15759	0.0925226	0.245185	0.142073	0.835559	0.976156	-0.631349
myo-Inositol	-0.0119211	0.95438	0.994209	-0.421868	0.0324241	0.206217	-0.0452144	0.808344	0.980346	-0.83012	3.96874e-05	0.000332121	0.572705	0.0025362	0.0252035	0.32334	0.0998713	0.369579	0.0550697	0.778193	0.987972	-0.312263	0.0956244	0.463765	0.350933	0.0614548	0.25825	-0.0417522	0.822762	0.970273	-0.100557	0.589736	0.951875	-0.20951	0.28488	0.656462	0.240359	0.198615	0.717722	-0.118726	0.543897	0.851225	-0.48134	0.0149195	0.0878594	-0.310763	0.113626	0.73979	-0.676831
trans-Caffeic acid	-1.52277	0.11559	0.761615	-1.3059	0.149966	0.507332	-0.331491	0.700457	0.935905	-0.255416	0.777438	0.88232	0.661043	0.443375	0.771479	-1.13295	0.211224	0.486733	-1.75526	0.053746	0.427429	0.394062	0.647481	0.971416	0.969745	0.261437	0.576071	-0.55596	0.51901	0.970273	-0.956616	0.267919	0.951875	-2.10656	0.0210137	0.147289	0.259702	0.763092	0.993901	-1.01733	0.261319	0.814925	-2.89339	0.00167904	0.0266967	-1.05891	0.242423	0.838029	0.785645
Phytol	0.490085	0.583275	0.994209	0.145873	0.861739	0.956639	0.412741	0.605438	0.933963	-0.482544	0.56476	0.753502	0.939864	0.240459	0.61666	0.283104	0.735401	0.901222	0.501909	0.549265	0.987972	0.403183	0.613808	0.971416	0.899692	0.261048	0.576071	-0.179265	0.822395	0.970273	0.15779	0.843373	0.951875	-0.258323	0.757794	0.941322	-0.170928	0.830525	0.993901	-1.13585	0.176559	0.814925	-2.48012	0.00357988	0.0393704	-1.19046	0.1568	0.73979	-2.82204
9,12-(Z,Z)-octadecadienoic acid	-0.147992	0.53073	0.994209	-0.116279	0.599453	0.883464	-0.089794	0.670519	0.934437	-0.126212	0.56868	0.753502	0.328481	0.121223	0.41901	-0.16116	0.466895	0.806916	0.0364676	0.869111	0.987972	-0.130675	0.535991	0.971416	0.149583	0.478776	0.753583	-0.0663139	0.753339	0.970273	-0.12632	0.549646	0.951875	-0.385863	0.0829835	0.356605	-0.336894	0.112067	0.524078	0.0331049	0.881084	0.959537	-0.359254	0.106242	0.268135	-0.357092	0.108341	0.73979	-0.135796
9,12,15-(Z,Z,Z)-octadecatrienoic acid	-0.451732	0.206457	0.964488	-0.173846	0.603331	0.883464	-0.162266	0.61097	0.933963	0.316398	0.344882	0.572768	0.133478	0.675577	0.852367	-0.187826	0.574556	0.845875	-0.0467034	0.888927	0.987972	-0.0562595	0.859944	0.971416	0.353917	0.268108	0.576071	0.133525	0.675469	0.970273	0.152423	0.632751	0.951875	0.0225078	0.946336	0.993592	-0.273524	0.391617	0.886564	-0.67504	0.0451632	0.448809	-0.680463	0.0434898	0.17003	-0.19805	0.553938	0.93491	-0.721809
Tryptamine	0.0809239	0.894714	0.994209	0.0227831	0.968317	0.988027	0.0181085	0.973586	0.997168	-0.243535	0.671253	0.838509	0.584131	0.286541	0.662824	-0.138551	0.809151	0.967331	0.000189441	0.999736	0.999736	-0.0353492	0.948465	0.987985	0.224507	0.681531	0.881513	0.168396	0.758195	0.970273	0.028216	0.958854	0.995486	-0.195702	0.733022	0.932403	-0.415798	0.447592	0.886564	-0.756587	0.188631	0.814925	-0.963756	0.0946871	0.246807	-0.217453	0.704687	0.937118	-1.14669
Spermidine	-1.59156	0.272619	0.964488	-1.58275	0.24497	0.660172	-1.92764	0.138157	0.39956	-0.194183	0.886283	0.906667	-1.87163	0.149878	0.474229	-1.85327	0.17381	0.442173	-1.19342	0.380135	0.875963	-0.299647	0.816976	0.971416	0.416494	0.747715	0.914513	0.237839	0.854245	0.970273	-1.96003	0.131711	0.654626	-1.93374	0.155994	0.516732	-2.09193	0.107866	0.519717	-0.804431	0.55381	0.854911	-1.20274	0.376438	0.570034	-0.851714	0.530784	0.93491	-1.07342
Cystine	0.810698	0.581797	0.994209	-0.218993	0.873917	0.956639	0.658783	0.616768	0.933963	3.26403	0.0280029	0.0809539	6.03863	1.03147e-05	0.00027334	-0.863177	0.531964	0.832156	-0.179644	0.896428	0.987972	0.863129	0.512192	0.971416	4.35754	0.00118774	0.0172443	0.96957	0.461677	0.970273	-0.562008	0.669393	0.951875	-0.0599934	0.965323	0.993592	-0.418854	0.750278	0.993901	-1.3561	0.326694	0.819233	-2.50986	0.070793	0.216463	-1.96175	0.156822	0.73979	-2.30014
Glucose-6-phosphate	0.607433	0.304617	0.964488	0.540826	0.329789	0.691993	-0.410218	0.437873	0.818436	1.56545	0.00537009	0.0203296	0.88307	0.0962981	0.365757	-0.498827	0.368597	0.714719	-0.117272	0.832352	0.987972	-0.258284	0.624984	0.971416	0.0863367	0.870158	0.954173	0.262654	0.619146	0.970273	-0.0348981	0.947319	0.995486	-0.206989	0.708727	0.91996	0.0588868	0.911227	0.993901	-0.224934	0.684792	0.874983	-0.628205	0.257941	0.440996	-0.465011	0.401849	0.88199	-0.848771
myo-Inositol-1-phosphate	-0.024127	0.954213	0.994209	-0.0661918	0.866653	0.956639	-0.303769	0.419535	0.813489	1.1014	0.00589755	0.0217675	0.409885	0.276551	0.662824	-0.0493366	0.900399	0.989521	0.101529	0.796766	0.987972	-0.203817	0.587825	0.971416	0.0867047	0.817569	0.931597	0.097285	0.795779	0.970273	-0.103129	0.783811	0.951875	-0.195671	0.619782	0.898551	-0.0314938	0.93322	0.993901	0.159327	0.686164	0.874983	-0.28411	0.471504	0.636233	-0.401421	0.30947	0.88199	-0.199942
5-hydroxy-Tryptamine	1.34274	0.386751	0.964488	-0.602755	0.678398	0.899991	0.644046	0.642189	0.934437	-0.609461	0.675026	0.838509	2.07942	0.13512	0.457109	-0.91284	0.555941	0.833581	2.61103	0.0936946	0.513705	0.0493867	0.971566	0.987985	0.776604	0.575367	0.821354	1.20865	0.383737	0.970273	-0.558941	0.686739	0.951875	0.966016	0.506566	0.798589	-0.191858	0.889871	0.993901	-1.60203	0.271409	0.814925	-0.343933	0.812925	0.885358	-0.306638	0.83289	0.976156	-1.18274
Trehalose	-0.399559	0.894019	0.994209	-2.79524	0.321372	0.691993	0.0223094	0.993364	0.997168	-0.461164	0.869804	0.906336	3.57497	0.18413	0.522797	-5.30776	0.060965	0.261985	-3.25458	0.248575	0.79995	-0.102998	0.969372	0.987985	2.1658	0.420031	0.702878	-1.30913	0.625688	0.970273	0.549579	0.837682	0.951875	-3.53993	0.2097	0.584952	-0.917973	0.732252	0.993901	-5.12305	0.0703923	0.508744	-10.5125	0.000271746	0.00617251	-2.6897	0.339914	0.88199	1.17789
Maltose	-0.523658	0.865141	0.994209	1.19636	0.679238	0.899991	-2.07181	0.452971	0.818436	1.99596	0.490531	0.725815	1.63577	0.553338	0.830008	-0.147842	0.959233	0.989521	2.7951	0.334713	0.842745	-2.41347	0.382177	0.900688	-1.18492	0.66754	0.881513	1.88493	0.494669	0.970273	0.0882717	0.974465	0.995486	1.46857	0.611803	0.898551	0.189001	0.94536	0.993901	2.16163	0.455321	0.822682	6.22451	0.0329024	0.141135	2.04645	0.479646	0.93491	-1.79024
Nonadecanoic acid	-1.67745	0.591685	0.994209	-0.768823	0.793181	0.941162	2.61985	0.349496	0.731183	-1.12184	0.702084	0.84943	-1.45241	0.603572	0.830177	-3.74555	0.202848	0.486733	-1.0307	0.725252	0.987972	0.543368	0.845899	0.971416	2.32932	0.405347	0.693012	-0.36243	0.896851	0.970273	1.29079	0.644413	0.951875	-3.15005	0.283724	0.656462	0.34766	0.901032	0.993901	-1.00004	0.733104	0.876418	-4.13903	0.159635	0.361508	-2.36107	0.42124	0.88199	1.11508
Tetracosanoic acid	-3.43692	0.262689	0.964488	-0.0867138	0.975904	0.988027	-4.29362	0.118638	0.385353	2.07801	0.497559	0.725815	-2.954	0.304584	0.672623	-0.113321	0.968514	0.989521	-0.0381642	0.989394	0.999736	-7.29158	0.00865914	0.105908	-6.38279	0.021126	0.134361	-3.71123	0.176829	0.878618	-5.03048	0.0816756	0.494223	-3.72435	0.196114	0.55945	-1.81733	0.507143	0.939751	2.35762	0.412193	0.819233	6.42984	0.0266557	0.124655	0.880528	0.769068	0.957806	-0.320973
Galactinol	-4.75676	0.0865778	0.711183	-2.10999	0.415487	0.742274	-3.37112	0.173508	0.459795	-2.42574	0.349424	0.572768	-0.639065	0.816807	0.925785	-5.34197	0.0407429	0.202441	-3.18599	0.219703	0.768054	-4.29967	0.0833327	0.441663	-2.38027	0.3585	0.656463	-3.62425	0.190493	0.917828	-3.14046	0.204601	0.903656	-6.4568	0.0137692	0.117835	-4.70306	0.0585192	0.381712	-2.28911	0.397722	0.819233	-4.83233	0.0637548	0.206878	-2.32514	0.369699	0.88199	-4.18165
Cholesterol	-1.95386	0.207427	0.964488	-1.89762	0.191922	0.59619	0.0141308	0.991842	0.997168	-0.343302	0.812793	0.885165	-2.38619	0.0860089	0.359879	-1.71219	0.238751	0.527243	1.02922	0.478081	0.977245	0.376811	0.785146	0.971416	-1.25856	0.363224	0.656463	-2.04197	0.141183	0.794624	-1.97426	0.154738	0.723628	-1.87584	0.197039	0.55945	0.586781	0.671243	0.993901	0.717704	0.620654	0.874983	-0.896353	0.536604	0.693659	-0.235159	0.871123	0.976156	1.46833
Sitosterol, beta	-0.641079	0.818216	0.994209	-0.637093	0.80763	0.948978	1.59215	0.523663	0.895295	6.56624	0.0132622	0.0430345	3.18792	0.202835	0.550611	1.18543	0.650617	0.868792	-0.317345	0.909409	0.987972	2.29005	0.359466	0.88224	5.9284	0.0249953	0.147195	-0.142446	0.956579	0.981265	1.12931	0.650891	0.951875	0.177461	0.949265	0.993592	1.65165	0.508293	0.939751	0.148353	0.957578	0.991123	-5.28944	0.0699743	0.216463	0.517939	0.858181	0.976156	2.71404
Leucine	-0.593491	0.3619	0.964488	-0.987772	0.106937	0.436681	-0.896102	0.12488	0.389332	-1.69903	0.0060237	0.0217675	-0.952086	0.103199	0.378327	-0.0215352	0.971822	0.989521	-0.273264	0.654114	0.987972	0.436769	0.452909	0.923238	-0.0640859	0.912214	0.967782	0.449947	0.439424	0.970273	0.134666	0.816813	0.951875	0.26342	0.665796	0.91996	1.10069	0.0600176	0.381712	0.100444	0.869143	0.959537	0.704669	0.248954	0.434986	0.870482	0.154948	0.73979	0.204587
Proline	0.323975	0.544785	0.994209	0.330502	0.510225	0.819453	-1.06214	0.0277609	0.142387	-1.98113	0.000123588	0.000935738	-0.626015	0.191913	0.535336	-0.340947	0.496973	0.819575	0.743918	0.139628	0.587815	-1.47961	0.00236941	0.0731233	-1.17541	0.0150859	0.113076	-0.0620674	0.896723	0.970273	-0.445701	0.352074	0.951875	-0.406672	0.417998	0.766805	-0.823005	0.086987	0.464343	0.555767	0.268893	0.814925	1.19057	0.0188306	0.099802	0.658439	0.19066	0.793877	-0.392953
Glycine	-0.0543316	0.835899	0.994209	-1.15767	6.14254e-06	0.000488332	-1.31383	1.15415e-07	1.8351e-05	-1.45865	2.44196e-08	4.31412e-07	-0.023456	0.0531899	0.0531899	-0.953135	0.000164168	0.00372896	-1.04352	4.05053e-05	0.00161009	-0.469788	0.046872	0.354888	-0.347522	0.124347	0.104059	0.468615	0.0474156	0.51456	-0.0961942	0.681853	0.951875	-0.644509	0.00971055	0.0908222	-0.505456	0.0326943	0.255767	-0.266569	0.279678	0.814925	-0.235623	0.339065	0.518379	-0.228158	0.354536	0.88199	-1.00968
Aspartate	0.0262464	0.861005	0.994209	-0.217814	0.123074	0.465924	-0.499458	0.000281987	0.00373633	-0.625976	1.74882e-05	0.000173789	0.953429	6.34129e-11	1.00827e-08	-0.387724	0.00656119	0.0474195	0.157475	0.263882	0.82269	0.0948008	0.479909	0.95382	0.617844	9.20147e-06	0.000365758	0.331121	0.0146239	0.258356	0.0389138	0.771652	0.951875	-0.111318	0.429099	0.766805	0.239851	0.0753735	0.454601	0.0980073	0.486195	0.838944	-0.0933139	0.507277	0.666587	-0.154363	0.273389	0.864155	-0.633071
Pyroglutamate	-0.00519308	0.971793	0.994209	-0.226487	0.101951	0.436681	-0.264081	0.0460461	0.209181	-0.76129	1.63526e-07	2.16671e-06	0.772832	3.03689e-08	1.20716e-06	-0.368421	0.00833046	0.0575888	0.0121596	0.929672	0.987972	0.0585991	0.655652	0.971416	0.529596	9.10307e-05	0.0020677	0.0710844	0.588621	0.970273	-0.196748	0.135866	0.654626	-0.399972	0.00426838	0.0616974	-0.202389	0.125093	0.552494	-0.0234786	0.86469	0.959537	-0.405523	0.00377916	0.0393704	-0.445709	0.00151068	0.120099	-0.930777
Glutamate	-0.119715	0.407449	0.964488	-0.11844	0.382372	0.716479	0.0614535	0.634178	0.934437	-0.385238	0.00507056	0.0201555	0.793998	8.30868e-09	6.6054e-07	-0.23527	0.08403	0.325872	0.123201	0.363592	0.850164	-0.0978645	0.448876	0.923238	0.459266	0.000510136	0.0101389	0.178988	0.167134	0.857236	0.0651315	0.614046	0.951875	-0.0971322	0.473542	0.78376	0.115635	0.371104	0.886564	-0.157427	0.246139	0.814925	-0.545037	9.3082e-05	0.00493335	-0.192578	0.156506	0.73979	-0.872345
Asparagine	0.292383	0.312352	0.964488	-0.117371	0.664994	0.899991	-0.834424	0.00153635	0.0143694	-1.51568	1.19138e-07	1.8943e-06	1.04183	9.06349e-05	0.00144109	-0.391694	0.149906	0.427183	0.420593	0.122308	0.574377	-0.0299968	0.907565	0.987889	0.478353	0.0658296	0.25825	0.433547	0.0950772	0.701677	-0.124296	0.630575	0.951875	-0.493541	0.0702892	0.338666	0.447096	0.0852894	0.464343	0.0652695	0.80966	0.919543	0.417513	0.125043	0.30124	0.100908	0.709651	0.937118	-1.00764
Glutamine	0.0303522	0.929585	0.994209	-0.520368	0.108055	0.436681	-1.18866	0.000167122	0.00241567	-2.2244	1.87095e-10	7.17512e-09	-0.220151	0.474049	0.801848	-0.522064	0.106922	0.369579	-0.0208495	0.948406	0.987972	-0.50922	0.09917	0.463765	-0.791652	0.010933	0.0965744	0.569052	0.065731	0.586572	0.278158	0.365992	0.951875	-0.428809	0.184723	0.558752	0.3591	0.243676	0.798512	0.14608	0.650407	0.874983	0.449325	0.164726	0.361508	0.197551	0.540089	0.93491	-0.669775
Glucose1	-0.574584	0.0632953	0.711183	-1.14857	0.000109081	0.00433598	-1.36878	1.90409e-06	0.000151375	-1.84689	2.35298e-09	5.34463e-08	-0.468773	0.155977	0.225458	-1.76744	9.19095e-09	1.46136e-06	-1.57696	2.11882e-07	3.36892e-05	-1.57373	6.45091e-08	1.02569e-05	-0.915395	0.641108	0.101936	-0.819468	0.00337006	0.0765486	-1.07469	0.000144006	0.00894086	-1.47475	1.04921e-06	8.3412e-05	-0.473505	0.073378	0.089747	-0.398758	0.168199	0.814925	-0.208676	0.469648	0.636233	-0.141474	0.623805	0.93491	-0.317967
Lysine	-0.093564	0.584417	0.994209	-0.16504	0.304443	0.684691	-0.541904	0.00053565	0.00567789	-1.41716	5.33489e-15	4.24124e-13	0.0733167	0.63177	0.830177	-0.122645	0.444961	0.783348	0.271752	0.0919609	0.513705	0.0586219	0.701538	0.971416	0.0964366	0.528591	0.785476	0.0959047	0.530864	0.970273	-0.139225	0.363347	0.951875	-0.455672	0.00513529	0.0628086	0.0228167	0.881395	0.993901	-0.00745504	0.962926	0.991123	-0.0804409	0.61615	0.760517	0.0150131	0.925421	0.976156	-0.333941
trans-Sinapate	-0.0404298	0.92772	0.994209	0.0358239	0.931717	0.980841	-0.0880327	0.825234	0.980346	-0.404662	0.333967	0.564901	0.41182	0.302551	0.672623	-0.13518	0.746494	0.906049	0.154686	0.711464	0.987972	-0.109844	0.78292	0.971416	0.172357	0.665582	0.881513	0.29034	0.466855	0.970273	0.191345	0.631372	0.951875	0.117254	0.779162	0.9457	-0.130182	0.744039	0.993901	-1.05238	0.0128745	0.448809	-1.16096	0.00620206	0.0493064	-0.412437	0.324796	0.88199	-1.29071
Sucrose	-0.00453988	0.987611	0.994209	-0.862359	0.0020238	0.0292531	-1.14024	2.52875e-05	0.00067012	-1.49777	2.20426e-07	2.69598e-06	-0.62885	0.173788	0.132495	-1.03258	0.000244669	0.00486279	-0.472724	0.0865564	0.513705	-0.730645	0.00589932	0.0893258	-0.28628	0.247473	0.131161	-0.996602	0.000206879	0.0109646	-0.861789	0.00123985	0.032856	-1.99567	2.66861e-11	4.24309e-09	-0.555128	0.136594	0.0831205	-0.325968	0.235902	0.814925	-0.0876545	0.749323	0.86335	-0.340282	0.216072	0.831693	-0.572999
Glycerol	-0.194576	0.299865	0.964488	-0.15835	0.368197	0.711361	-0.170117	0.310829	0.681983	-0.255713	0.147192	0.307941	0.42031	0.0131625	0.116268	-0.850597	3.45378e-06	0.000137288	-0.323969	0.0669537	0.47533	-0.131275	0.433799	0.907554	0.0395905	0.813196	0.931597	0.149049	0.374338	0.970273	-0.165305	0.324663	0.951875	-0.405791	0.0222323	0.147289	-0.358704	0.0337805	0.255767	-0.18617	0.290367	0.814925	-0.400967	0.0238382	0.114857	-0.232157	0.187864	0.793877	-0.410935
Hexadecanoate	-0.192401	0.116013	0.761615	-0.298474	0.00993047	0.105263	0.0182355	0.867105	0.984783	-0.023237	0.838898	0.901248	0.255053	0.0205335	0.141949	-0.186938	0.103665	0.369579	-0.116535	0.308853	0.842745	0.0960051	0.379013	0.900688	0.300402	0.00657476	0.0653367	-0.0198147	0.855719	0.970273	-0.121464	0.266132	0.951875	-0.31512	0.00656547	0.0695939	-0.144908	0.185069	0.700617	-0.231349	0.0445841	0.448809	-0.431054	0.000238741	0.00617251	-0.0814135	0.476675	0.93491	-0.297424
Putrescine	-0.0162511	0.935631	0.994209	-0.714596	0.00022685	0.00601152	-0.834169	8.24819e-06	0.000437154	-1.04809	1.44465e-07	2.08817e-06	-0.0696462	0.698857	0.852813	0.414155	0.0296949	0.16281	0.606165	0.00163199	0.0354509	-0.020463	0.909479	0.987889	-0.0388738	0.829007	0.931597	-0.132727	0.461305	0.970273	-0.367816	0.0426074	0.307935	-0.124753	0.509029	0.798589	0.814338	1.29994e-05	0.000516726	-0.133271	0.480587	0.838944	-0.0585399	0.756507	0.865357	-0.0967595	0.608409	0.93491	-0.381797
Fructose-6-phosphate	0.356899	0.0602974	0.711183	0.208807	0.239392	0.656263	-0.322359	0.0578502	0.235851	-0.560377	0.00188891	0.00883343	0.726396	3.16363e-05	0.000628772	-0.638564	0.000428714	0.00757395	-0.186197	0.293863	0.842745	-0.0860867	0.610172	0.971416	0.148131	0.380808	0.67276	0.122467	0.468505	0.970273	-0.048525	0.773748	0.951875	-0.375944	0.0352236	0.203674	0.0989764	0.557829	0.976912	-0.0818119	0.644078	0.874983	-0.357749	0.0449136	0.17003	-0.413364	0.0208156	0.33031	-0.893392
Lysine	-0.0949923	0.578764	0.994209	-0.166815	0.299375	0.684691	-0.542741	0.000526677	0.00567789	-1.41961	4.9379e-15	4.24124e-13	0.071142	0.641963	0.832758	-0.123513	0.441828	0.783348	0.271276	0.0925803	0.513705	0.0567996	0.710432	0.971416	0.0982053	0.52114	0.78171	0.0932439	0.542377	0.970273	-0.140414	0.359359	0.951875	-0.458295	0.00489917	0.0628086	0.020496	0.893399	0.993901	-0.00679958	0.966189	0.991123	-0.0802552	0.617023	0.760517	0.0150035	0.925482	0.976156	-0.33362
Histidine	-0.061304	0.725287	0.994209	-0.151605	0.354931	0.705425	-0.289754	0.0650054	0.258397	-1.0327	3.75834e-09	7.46969e-08	0.264765	0.0914307	0.365757	-0.18963	0.247674	0.539455	0.123507	0.450826	0.968667	-0.27954	0.0749155	0.410985	-0.028986	0.852606	0.948003	0.124721	0.424574	0.970273	-0.126294	0.418771	0.951875	-0.269479	0.101312	0.413043	-0.115529	0.459431	0.89072	-0.128626	0.432327	0.82004	0.164624	0.315275	0.501288	0.0704604	0.666837	0.937118	-0.362122
[truncated: 29 more columns]
